# Supplementary material for: Disease Differentiation and Monitoring of Anti-TNF Treatment in Rheumatoid Arthritis and Spondyloarthropathies
Source: Int J Mol Sci. 2021 Jul 9;22(14):7389. doi: 10.3390/ijms22147389 (PMC8307996; doi:10.3390/ijms22147389)
Supplement: Supplementary file 1 [file ijms-22-07389-s001.zip]

Archive with 2 entries (2 files):
- metabolite_analysis.html
- Supp.pdf
